# Supplementary material for: SMAdd-seq: probing chromatin accessibility with small molecule DNA intercalation and nanopore sequencing
Source: Nucleic Acids Res. 2025 Jul 19;53(14):gkaf671. doi: 10.1093/nar/gkaf671 (PMC12276009; doi:10.1093/nar/gkaf671)
Supplement: gkaf671_Supplemental_Files [file gkaf671_supplemental_files.zip]

Archive with 3 entries (3 files):
- Supplemental_Table1.xlsx
- Supplemental_Table2.xlsx
- Supplementary Material_250613.pdf
